# Supplementary material for: Exploring Efflux as a Mechanism of Reduced Susceptibility towards Biocides and Fluoroquinolones in Staphylococcus pseudintermedius
Source: Animals (Basel). 2023 Apr 6;13(7):1270. doi: 10.3390/ani13071270 (PMC10093712; doi:10.3390/ani13071270)
Supplement: Supplementary file 1 [file animals-13-01270-s001.zip]

Archive with 1 entries (1 files):
- animals-2283573-supplementary.pdf
